# Supplementary material for: Angioimmunoblastic T‐cell lymphoma contains multiple clonal T‐cell populations derived from a common TET2 mutant progenitor cell
Source: J Pathol. 2020 Jan 16;250(3):346–57. doi: 10.1002/path.5376 (PMC7064999; doi:10.1002/path.5376)
Supplement: Supplementary file 5 — Table S1. PCR primers and conditions used in the study [file PATH-250-346-s005.xlsx]

## Sheet: Cover sheet
		Angioimmunoblastic T-cell lymphoma contains multiple clonal T-cell populations derived from a common TET2 mutant progenitor cell
		Yao, Wu, et al. J Pathol DOI: 10.1002/path.5376
		Table S1. Primers used for PCR with Fluidigm Access array system

## Sheet: sheet 1
Supplementary Table S1: Primers used for PCR with Fluidigm Access array system.
Gene	Exon	Primer name	Sequence (5’-3’)	Amplicon size (bp)
TET2	3	TET2_3_1f	AGAGGGCAGCCTTGTGG	171
TET2		TET2_3_1r	TGAGCTCTCTCAGGCAGTGG
TET2	3	TET2_3_2f	TCCATTCCTGATACCATCACC	200
TET2		TET2_3_2r	TTTCTTGTGTAAAGTCAGGACTCA
TET2	3	TET2_3_3f	CACCAAGTGGCACTCTTTCA	202
TET2		TET2_3_3r	AGCCTTTTGGTCTTGTTTCAA
TET2	3	TET2_3_4f	TGGAGGAATAAAACGCACAG	205
TET2		TET2_3_4r	TGCATTTTCTTGGGCTACAG
TET2	3	TET2_3_5f	AGCCAAGAAAGAAATCCAGGT	183
TET2		TET2_3_5r	TTTCCCCTCCTGCTCATTC
TET2	3	TET2_3_6f	CAGTGGGCCTGAAAATCC	210
TET2		TET2_3_6r	GCAATGGAAACACAATCTGG
TET2	3	TET2_3_7f	TGGAACACACACATGGTGAA	209
TET2		TET2_3_7r	CTTTGGAGGCAGCTCAGAGT
TET2	3	TET2_3_8f	GGCTACTAATGAGTTGTCCTGTGA	207
TET2		TET2_3_8r	TGTTGTAGTTGTTCTGGTTTCTGA
TET2	3	TET2_3_9f	AGGCCTGTGATGCTGATGAT	206
TET2		TET2_3_9r	AGCTTGCAAATTGCTGCTG
TET2	3	TET2_3_10f	TTGAGATATGCCCATCTCCTG	209
TET2		TET2_3_10r	TGGTGTGGTAGTGGCAGAAA
TET2	3	TET2_3_11f	GTGCTTACTTCAAGCAAAGCTCA	209
TET2		TET2_3_11r	CCTTAAAAGTGTTGTGTTACTTTGG
TET2	3	TET2_3_12f	GCACTCTGAATGGTGGAGTTT	185
TET2		TET2_3_12r	CACACAATTATTCTGAGGCCTTT
TET2	3	TET2_3_13f	GTAAACCTGAGGCACCACCT	198
TET2		TET2_3_13r	AAATTGGTGGGTTATGCTTGA
TET2	3	TET2_3_14f	TGACTGTTCCATTGTGTTCTGAG	215
TET2		TET2_3_14r	CAATTCAATCCATCCTGGTTTC
TET2	3	TET2_3_15f	GAGACAAGGAGCAAACACGA	210
TET2		TET2_3_15r	CCCCAGGCATGTTGGA
TET2	3	TET2_3_16f	GTATCAACCCAATCTCTCCAATCA	185
TET2		TET2_3_16r	ACTGGAGATGTTGGTCCACTGT
TET2	3	TET2_3_17f	ACCAAGTTGAAATGAATCAAGG	203
TET2		TET2_3_17r	CTGTTTCAACACTGGGGACA
TET2	3	TET2_3_18f	CATGTGCAGTCACTGTGTGG	208
TET2		TET2_3_18r	TTTGAGGGAGATGTGAACTCTG
TET2	3	TET2_3_19f	ACTCACACCTTTTGCAACATAAGC	201
TET2		TET2_3_19r	CCACTTTAGTCTGGCCAAAGAAT
TET2	3	TET2_3_20f	AAGCAACAATGATCAGCAAAGA	190
TET2		TET2_3_20r	TGCACTTGATTTCATGGTCTG
TET2	3	TET2_3_21f	TCATAATGTCCAAATGGGACTG	183
TET2		TET2_3_21r	TGGGTCTTGTTTCCTGCAA
TET2	3	TET2_3_22f	TTTCTTGTTCAAACAATACACACCT	171
TET2		TET2_3_22r	TCTGCTCCTGTTCTTGAAAGC
TET2	3	TET2_3_23f	TAATGTGATCCCAAAGCAAGAT	204
TET2		TET2_3_23r	GTGTGACTTCCTCCCTGGTC
TET2	3	TET2_3_24f	TCAGCAAAGGTACTTGATACATAACC	197
TET2		TET2_3_24r	TTGGCCTGTGCATCTGACTA
TET2	3	TET2_3_25f	TGCTGCTCTAAGGTGGCATC	202
TET2		TET2_3_25r	ACAGCTTGCAGGTGGATTCT
TET2	3	TET2_3_26f	CCACCAGAAAACAAAACATGG	176
TET2		TET2_3_26r	TTTACTTGCTTCTGTGATTTGAGA
TET2	3	TET2_3_27f	AAGCAGTTTCACGCCAAGT	168
TET2		TET2_3_27r	TGAAGAAGTTGTTTGCTGCTCT
TET2	3	TET2_3_28f	TGCTGCAGAACTTGATAGCC	214
TET2		TET2_3_28r	TTTCTGGCACTTACCTACACATCT
TET2	3	TET2_3_29f	TGGATACACCTGTCAAGACTCAATA	163
TET2		TET2_3_29r	CAAATTGCTGCCAGACTCAA
TET2	4	TET2_4_1f	TTAGAGCCCTTAATGTGTAGTTGG	190
TET2		TET2_4_1r	TCTTCCATGATTTCTCTAATAGCTG
TET2	4	TET2_4_2f	TTTATACCCATCTAGGAGCAGGTC	150
TET2		TET2_4_2r	GTTTACTGCTTTGTGTGTGAAGG
TET2	5	TET2_5f	CAAATATTTTGATTGCCTCTTGA	211
TET2		TET2_5r	AAATGCCCAAGATTTAAGACCA
TET2	6	TET2_6_1f	GTTTGGGATGGAATGGTGAT	197
TET2		TET2_6_1r	ATTTCCTCAGCGTCTCGGTA
TET2	6	TET2_6_2f	TGATTCTCATCCTGGTGTGG	211
TET2		TET2_6_2r	GCACGCTGAACTCTCTTCCT
TET2	7	TET2_7_1f	TCAGCTGCACAGCCTATATAATG	202
TET2		TET2_7_1r	TCATCCCCAAGCAGCTTAAA
TET2	7	TET2_7_2f	AATGGATGTAAGTTTGCCAGAAG	202
TET2		TET2_7_2r	AGTGTGTATCTACAGTTTGGGAAAA
TET2	8	TET2_8_1f	TGTTTGGGATTCAAAATGTAAGG	192
TET2		TET2_8_1r	GATTATTATATGCATCAGGTGCAAG
TET2	8	TET2_8_2f	TCATTTGCAAAACCTGTCCA	205
TET2		TET2_8_2r	CAGTGGTTTCAACAATTAAGAGGA
TET2	9	TET2_9f	TACTTTCGCATTCACACACACTT	203
TET2		TET2_9r	CAGCTGCTAAGCTGTCCTCA
TET2	10	TET2_10_1f	CACGTTTTCTTTGGGACCTG	180
TET2		TET2_10_1r	CTCCTGAGCTTCCACACTCC
TET2	10	TET2_10_2f	GACAATCGAGAATTTGGAGGA	190
TET2		TET2_10_2r	GGCAAGTCTTGACTGGCTCT
TET2	10	TET2_10_3f	CATTCAGGTACTGAGTTCTTTTCG	204
TET2		TET2_10_3r	AACTGTTTAGCCTGGCTTGC
TET2	10	TET2_10_4f	CCCTGGAGAACAGCTCAAAT	183
TET2		TET2_10_4r	AAGTTGATGGGGGCAAAAC
TET2	11	TET2_11_1f	TCATCAACATCAAAGATACCTGTTT	212
TET2		TET2_11_1r	TGGTGGATCCAGAAGCAGA
TET2	11	TET2_11_2f	CAGCAGAGACCCCAGCAG	194
TET2		TET2_11_2r	GCAGCTTGAGATGAGGTGGA
TET2	11	TET2_11_3f	TCCTTATCCAAACTCTTCACACA	205
TET2		TET2_11_3r	ATATGGGGAGCAGTTGTCCA
TET2	11	TET2_11_4f	TTTGAATCAGAATACCCAATATCC	190
TET2		TET2_11_4r	TCCAAACCTTGGCTGGTAA
TET2	11	TET2_11_5f	GCCAAGACCCTCTGTCTAAGC	212
TET2		TET2_11_5r	GAAGTGGCCATCCATCTCAT
TET2	11	TET2_11_6f	TGGTTTCAGCAGTTGTACCATTA	198
TET2		TET2_11_6r	GGAGCTGCACTGTAGTTATGGAT
TET2	11	TET2_11_7f	TGAGCAATCCAAACATGGAC	207
TET2		TET2_11_7r	GGACACAAGCAGTTCTATCATGG
TET2	11	TET2_11_8f	ATGACATGCTTTCCCACACA	183
TET2		TET2_11_8r	ACCAGACCTCATCGTTGTCC
TET2	11	TET2_11_9f	GCTAATGGTCAGGAAAAGCAG	176
TET2		TET2_11_9r	AGCTCACGCTTTGCACACT
TET2	11	TET2_11_10f	GCTTTCTGGATCCTGACATTG	193
TET2		TET2_11_10r	CAAAGAGCCAAGCCATGTT
TET2	11	TET2_11_11f	CAATAGGAATCACCCCACCA	212
TET2		TET2_11_11r	AAGTTTCATGTGGCTCAGCA
TET2	11	TET2_11_12f	GCCCAGACTATGTGCCTCA	169
TET2		TET2_11_12r	GTGAAGGCATATGGAGATGTAGTT
TET2	11	TET2_11_13f	CTCTTGCCGAAAGGACCAT	199
TET2		TET2_11_13r	ACTGTGACCTTTCCCCACTG
CCND3	1	CCND3_1_1f	CCCTGCCTGTTCGCTGC	215
CCND3		CCND3_1_1r	CATCCAGTAAGCCAGCATCTTC
CCND3	1	CCND3_1_2f	CTCCTACTTCCAGTGCGTGC	190
CCND3		CCND3_1_2r	AGTCTTAGCCTCGGAGCATC
CCND3	2	CCND3_2_1f	CTCCAGACCCAGCAGTGA	201
CCND3		CCND3_2_1r	GATGGTCAGGGGCGTGGT
CCND3	2	CCND3_2_2f	CCTGGATCGCTACCTGTCTT	214
CCND3		CCND3_2_2r	GGAAAGTGGGGAGACAATACG
CCND3	3	CCND3_3_1f	ACCCTTTCCCCGCTTTTTCAG	191
CCND3		CCND3_3_1r	GGGCTCTTACCTGTAGCACA
CCND3	3	CCND3_3_2f	GCACATGATTTCCTGGCCTTC	184
CCND3		CCND3_3_2r	CAGAATCTTCAGTTACCTCTCACC
CCND3	4	CCND3_4_1f	TTCCCTTTCCTCCTCTCCAAG	196
CCND3		CCND3_4_2r	TGAATGGAGAGGCTGCTGC
CCND3	5	CCND3_5_1f	TTGCTCCTCACTCTTCTCCC	196
CCND3		CCND3_5_1r	ACAGGTGTATGGCTGTGACA
CCND3	5	CCND3_5_2f	GGGAAGCCTCTCAGACCAG	213
CCND3		CCND3_5_2r	CCCCTTCAGGCTTAGATGTGG
IDH2	4	IDH2_4_1f	TCTGGTTGAAAGATGGCGGC	192
IDH2		IDH2_4_1r	CAATGGTGATGGGCTTGGTC
IDH2	4	IDH2_4_2f	GGAGCCCATCATCTGCAAA	184
IDH2		IDH2_4_2r	TGTGGCCTTGTACTGCAGAG
RHOA	2	RHOA_2_1f	AAGCTACCTATGACTTCTTGTGC	205
RHOA		RHOA_2_1r	CATCCACCTCGATATCTGCCA
RHOA	2	RHOA_2_2f	TGTTGGTGATGGAGCCTGTG	160
RHOA		RHOA_2_2r	AATGGCATCAGTTGTTATGAAAAGT
RHOA	3	RHOA_3_1f	TGTTTTAGACCGTCTGCCATT	200
RHOA		RHOA_3_1r	TCGGTATCTGGGTAGGAGAGG
RHOA	3	RHOA_3_2f	ACAGGTAGAGTTGGCTTTGTG	207
RHOA		RHOA_3_2r	TTTTCAGCCACTTGATGCCC
RHOA	4	RHOA_4_1f	AGTGTCTCTGCAATTTCACTGA	190
RHOA		RHOA_4_1r	GTGTGCTCATCATTCCGAAGA
RHOA	4	RHOA_4_2f	ACCCCAGAAGTCAAGCATTTC	163
RHOA		RHOA_4_2r	CTTGGGGCCCTAGTTCAAGA
RHOA	5	RHOA_5_1f	GACCGACGAGCAAAACTGTC	185
RHOA		RHOA_5_1r	TGTACCCAAAAGCGCCAATC
RHOA	5	RHOA_5_2f	CTAGGAGCCGGTGAAACC	206
RHOA		RHOA_5_2r	GCATAAGGGCTGTGCTTGC
DNMT3A	2	DNMT3A_2f	CCAAAGACCACGATAATTCCTTCC	215
DNMT3A		DNMT3A_2r	ACATAGGGACAGGGCTCTCC
DNMT3A	3	DNMT3A_3f	AGGCCTGGAATGCTACACTG	193
DNMT3A		DNMT3A_3r	GGGTGTGTAGGATGTGACACT
DNMT3A	4	DNMT3A_4_1f	TCAGAGCGGTCAATGATCCA	173
DNMT3A		DNMT3A_4_1r	CCATTGGGTAATAGCTCTGAGG
DNMT3A	4	DNMT3A_4_2f	CTGCGGTGATCTCCAAGTCC	202
DNMT3A		DNMT3A_4_2r	CAGCCATTTTCCACTGCTCT
DNMT3A	4	DNMT3A_4_3f	CCAGCAGAGGGAGAGGGT	164
DNMT3A		DNMT3A_4_3r	GACTCTCAGGGTATGCTGGTG
DNMT3A	5	DNMT3A_5f	CCCTTTGTTCTTCCCTCTCCA	208
DNMT3A		DNMT3A_5r	CGCCCACTTCCTCTCCTTC
DNMT3A	6	DNMT3A_6_1f	ATGCCCTAATGTCTGTCTCTCT	185
DNMT3A		DNMT3A_6_1r	GCGCCTCACCTCCCTTT
DNMT3A	6	DNMT3A_6_2f	AGTCCAGCCTCCGTCAGC	181
DNMT3A		DNMT3A_6_2r	ACTGAGGCCCATCACTTCTG
DNMT3A	7	DNMT3A_7_1f	CTCCAGCCCTTGACCTTCTG	178
DNMT3A		DNMT3A_7_1r	CCCCTGGTTTTCTTCCACAG
DNMT3A	7	DNMT3A_7_2f	TGTTTCCCCAGGCTGAGA	202
DNMT3A		DNMT3A_7_2r	GCTTTGGTGGCATTCTTGTCC
DNMT3A	7	DNMT3A_7_3f	CTCAGAAGGTGGAGGAGGC	212
DNMT3A		DNMT3A_7_3r	GAGGAGCTGGCAGTGGAAG
DNMT3A	8	DNMT3A_8_1f	ACCACTGTGTAATGATTTCTGCT	215
DNMT3A		DNMT3A_8_1r	GCCAAACCCCACAACTTACC
DNMT3A	8	DNMT3A_8_2f	CCGCATTGTGTCTTGGTGGA	206
DNMT3A		DNMT3A_8_2r	GTGAGCAGAACCCACTTCC
DNMT3A	9	DNMT3A_9f	GCAAACAAGGCCTGGCTT	210
DNMT3A		DNMT3A_9r	CCGACCTGCACTCCAACT
DNMT3A	10	DNMT3A_10_1f	TGCCACCCTCACTACTCAGA	208
DNMT3A		DNMT3A_10_1r	CCCCAGGGCCCATTCAATC
DNMT3A	10	DNMT3A_10_2f	GATGAGAGTGACACTGCCAAG	171
DNMT3A		DNMT3A_10_2r	CAGCCCTGGTGTGGATCTG
DNMT3A	11	DNMT3A_11f	CTGTAACTGACCTTGGCACCT	215
DNMT3A		DNMT3A_11r	GCCACCCTCTCCAGAAGC
DNMT3A	12	DNMT3A_12f	AGGCCTGCATCCGAGG	165
DNMT3A		DNMT3A_12r	CTCTGCTACTCTGCCCCAT
DNMT3A	13	DNMT3A_13f	ACTCACCCCATCCCCTCC	190
DNMT3A		DNMT3A_13r	CAGAAGCGGTGGACACAGT
DNMT3A	14	DNMT3A_14f	GGAGCCTCCCTTCGTCCT	207
DNMT3A		DNMT3A_14r	ACTGGAGGCCACAACAGC
DNMT3A	15	DNMT3A_15_1f	GTAGCACACCTTGGCCTCC	159
DNMT3A		DNMT3A_15_1r	CCGCACATGTAGCAGTTCCA
DNMT3A	15	DNMT3A_15_2f	GTGGAGTGTGTGGACCTCTT	215
DNMT3A		DNMT3A_15_2r	GCCAAGGGAGCTCGAGA
DNMT3A	16	DNMT3A_16f	GCCTGCATCTGACCTGTTGT	202
DNMT3A		DNMT3A_16r	TTCGTTTTGCCAGAGTTGCC
DNMT3A	17	DNMT3A_17_1f	CTCCAAGTAACGGTGCTGTCT	156
DNMT3A		DNMT3A_17_1r	TCCCCGACGTACATGATCTTC
DNMT3A	17	DNMT3A_17_2f	TCGGAGGTGTGTGAGGACT	187
DNMT3A		DNMT3A_17_2r	AATGAACAAAATGAAAGGAGGCAAG
DNMT3A	18	DNMT3A_18f	ACGTTGCCTTTATCCTCCCA	209
DNMT3A		DNMT3A_18r	CATCGGGAATAGCTGTCCCA
DNMT3A	19	DNMT3A_19f	GGCTTTCTCTTCCGACCTCTC	211
DNMT3A		DNMT3A_19r	CCATTAGTGAGCTGGCCAAAC
DNMT3A	20	DNMT3A_20f	CTCCTTGGCTCATCTTCAAACC	170
DNMT3A		DNMT3A_20r	TGCAGTCCCAGCCCACA
DNMT3A	21	DNMT3A_21f	CAGTCTCTCTTCTGCCTCCT	152
DNMT3A		DNMT3A_21r	CCTCATCCTGCCCTTCCTTC
DNMT3A	22	DNMT3A_22f	GGTAGACGCATGACCAGTGT	215
DNMT3A		DNMT3A_22r	GCCAGATGCCAGCACAAC
DNMT3A	23	DNMT3A_23f	TGCCCTCTCTGCCTTTTCTC	204
DNMT3A		DNMT3A_23r	ACTTTGTGTCGCTACCTCAGT
PLCG1	1	PLCG1_1_1f	CCTCAGCCCCAACCTCAG	192
PLCG1		PLCG1_1_1r	GTCATGACGGTGCCCAC
PLCG1	1	PLCG1_1_2f	CGTCCCCTTGCGCCAA	163
PLCG1		PLCG1_1_2r	TGGCGCGTCTCCAGCTT
PLCG1	1	PLCG1_1_3f	TCTACTCCAAGAAGTCGCAG	217
PLCG1		PLCG1_1_3r	GCCCGAAAGTTTGCCCAA
PLCG1	2	PLCG1_2f	GGCCTCTTTGCTACCTTCCT	214
PLCG1		PLCG1_2r	CTAACTATCCTCTACCTCCTCTACC
PLCG1	3	PLCG1_3f	AGGATAGTTAGGGGAATGCCTG	211
PLCG1		PLCG1_3r	TCCCAGCCCTAACCCCTTC
PLCG1	4	PLCG1_4f	CCTCACCTCAGGCTTCTCTC	195
PLCG1		PLCG1_4r	TCCTGGCCCCACTTAAGG
PLCG1	5	PLCG1_5f	AGAATAGTGTTGTTTACCTGTCCA	206
PLCG1		PLCG1_5r	GCCCTGGGTGGCACTTAC
PLCG1	6	PLCG1_6f	CACTCCTGCTCTATACCATGC	214
PLCG1		PLCG1_6r	GCACCCAAAAGCCCCTAAGC
PLCG1	7	PLCG1_7f	TCTAGCCTGCCTTCTTACTAGC	183
PLCG1		PLCG1_7r	TCAAGAATCGCCCAGTGGA
PLCG1	8	PLCG1_8f	CTGGGAGTTGGGTTCTGC	180
PLCG1		PLCG1_8r	CCTGGGCCAATGTCAGC
PLCG1	9	PLCG1_9f	CTGCCCTCCCTACCCCAT	180
PLCG1		PLCG1_9r	GTCCTGGTCACCCCTACTCA
PLCG1	10	PLCG1_10_1f	GGTTGGACAGGGCAGGGA	172
PLCG1		PLCG1_10_1r	TGTTGTGCGAGGAGGAGAT
PLCG1	10	PLCG1_10_2f	TGGAACTCGCAGCTGGATG	162
PLCG1		PLCG1_10_2r	GCAAGGAGAGGCAGGTAGGT
PLCG1	11	PLCG1_11f	TGCCTCTCCTTGCCTATCCA	164
PLCG1		PLCG1_11r	CATGGTCAAGCGGGCAG
PLCG1	12	PLCG1_12f	CCTGCCCGCTTGACCAT	207
PLCG1		PLCG1_12r	CGAGAGACCTGGAGCCAAGT
PLCG1	13	PLCG1_13_1f	TCACTGTGAGGGGCTACTTAG	197
PLCG1		PLCG1_13_1r	CGTCGGCAGAGATCTCCAC
PLCG1	13	PLCG1_13_2f	CGCAGGTACCCAGTCATCC	216
PLCG1		PLCG1_13_2r	ACTGAGAAGTGTGGGGCTT
PLCG1	14	PLCG1_14f	CATTGCCCTGTTCTGGTTGC	170
PLCG1		PLCG1_14r	AGCCTGGCCCAGTCCT
PLCG1	15	PLCG1_15f	GTGTGAGGACCCTGGCT	215
PLCG1		PLCG1_15r	AGCAAAGATACTGTGACCCTG
PLCG1	16	PLCG1_16_1f	GCTGTTGCCTTCCCCTGA	211
PLCG1		PLCG1_16_1r	ACCAGAAAGAGAGCGTGTAGTC
PLCG1	16	PLCG1_16_2f	CCTGACGGCTCCTTCCT	179
PLCG1		PLCG1_16_2r	AGCCTAATTATTGTCCTGGATCA
PLCG1	17	PLCG1_17_1f	GTTTTCCCCAGCCTCCCTCA	205
PLCG1		PLCG1_17_1r	GGCTCTGAAAGTCGCATCTC
PLCG1	17	PLCG1_17_2f	TATCCACTCCCGGCAAGATG	211
PLCG1		PLCG1_17_2r	CTGCCCTGCCTTGTCC
PLCG1	18	PLCG1_18_1f	GCAAAGAGTGAGGGAAGGG	191
PLCG1		PLCG1_18_1r	TGAGTTGGGTTCATTCCGCTT
PLCG1	18	PLCG1_18_2f	GAGCCTGACCAGAGCACA	164
PLCG1		PLCG1_18_2r	GGTCAGGGCAGCTCAGAC
PLCG1	19	PLCG1_19_1f	CTGCCCTGACCCTGTGTG	213
PLCG1		PLCG1_19_1r	GCCAATCTTCTCCAGTGCCT
PLCG1	19	PLCG1_19_2f	AAACACCCGCTATACCGCAA	194
PLCG1		PLCG1_19_2r	GCCCTCCCACGAACTTCTAC
PLCG1	20	PLCG1_20f	TCCAGAAACCAGTAGCTGCTT	188
PLCG1		PLCG1_20r	CTCCCCAGCTTCCTATGCC
PLCG1	21	PLCG1_21f	GCTCTGACTGGTGCTTCTCA	210
PLCG1		PLCG1_21r	CATCACAAATGCATGTCTTTGGG
PLCG1	22	PLCG1_22_1f	GTGCCTGCCTCACCCT	202
PLCG1		PLCG1_22_1r	TCCCTCTCCGGCTCCA
PLCG1	22	PLCG1_22_2f	GGGACTACGGAGGGAAGAAG	206
PLCG1		PLCG1_22_2r	CAGCCCATGTGACAGGTGT
PLCG1	23	PLCG1_23f	TTGGCAGTCACAGGTACACC	210
PLCG1		PLCG1_23r	GTGGGCAAGAGAAACAGATGG
PLCG1	24	PLCG1_24_1f	TGGAGGGGGTGAGATGTCTA	199
PLCG1		PLCG1_24_1r	CTGTCTGGGCCACTTCACG
PLCG1	24	PLCG1_24_2f	CCACTGGTCCCTGGATGTTG	194
PLCG1		PLCG1_24_2r	CTGCCCCACTGCTCTGAG
PLCG1	25	PLCG1_25_1f	AGGGGAAGGTGGGAGAGG	204
PLCG1		PLCG1_25_1r	GAACAGGCCGGCAGTAGAC
PLCG1	25	PLCG1_25_2f	GGGAAGATAATGGAACGGAGGA	211
PLCG1		PLCG1_25_2r	AACAGGGAAAACACTTACAGAGC
PLCG1	26	PLCG1_26_1f	CTGTAAGTGTTTTCCCTGTTTGG	210
PLCG1		PLCG1_26_1r	CCACATGGGCAAAGGATCGT
PLCG1	26	PLCG1_26_2f	TCTCCCGCATCTACCCCAA	150
PLCG1		PLCG1_26_2r	CACAGTGCCCCTCCTCAC
PLCG1	27	PLCG1_27f	GGAATACACCATAATCTGCCTCTT	196
PLCG1		PLCG1_27r	CCAGATGAGCAGCACCCA
PLCG1	28	PLCG1_28_1f	CTGCCTCCACTCCACAGATG	204
PLCG1		PLCG1_28_1r	ACTCTGTCTTCTGCTTGGTG
PLCG1	28	PLCG1_28_2f	GCCCGACATCTGCCAAAG	175
PLCG1		PLCG1_28_2r	GATGACTGGTGGGGAGAGG
PLCG1	29	PLCG1_29_1f	TCCCATCCTCTCCCACGGT	167
PLCG1		PLCG1_29_1r	TCTGGTCACTAAACATGTCTTCCT
PLCG1	29	PLCG1_29_2f	CAATGGACTCAACCCTGTATGG	209
PLCG1		PLCG1_29_2r	CCACCCTGCCAGCAAGA
PLCG1	30	PLCG1_30f	TGAGGGCCAGGCTTTTCC	165
PLCG1		PLCG1_30r	TGGCTCTCCTCCCACCTAC
PLCG1	31	PLCG1_31_1f	CTAGAAGTGCAGAGGAGTCATTG	189
PLCG1		PLCG1_31_1r	AAGTCCTCAAACGGCTGCT
PLCG1	31	PLCG1_31_2f	ACCTCAGTCCCTTCAGTGGT	198
PLCG1		PLCG1_31_2r	TAGCACCCCTCCATCTTCCT
PLCG1	32	PLCG1_32f	AGTTGTAATATTGTCTGGCATTGGG	175
PLCG1		PLCG1_32r	GTTCGCGGCATTCTACAAGG
TNFRSF21	1	TNFRSF21_1f	TGCGAGTCCCCGGTTCAG	179
TNFRSF21		TNFRSF21_1r	TCCCGGAGAGCGGTTCCTT
TNFRSF21	2	TNFRSF21_2_1f	TGGTGGTGCTGGAATTGTTGG	183
TNFRSF21		TNFRSF21_2_1r	CGGTGGCACGGTCAACAT
TNFRSF21	2	TNFRSF21_2_2f	TTCCTTAGCACCACCACAGC	191
TNFRSF21		TNFRSF21_2_2r	CTGGTAAAGGTCCCCACAGG
TNFRSF21	2	TNFRSF21_2_3f	TGTCTCTGAGCATTGTACCAACA	207
TNFRSF21		TNFRSF21_2_3r	CAGGTAGCGTTAGACTGGAAC
TNFRSF21	2	TNFRSF21_2_4f	ATGGCCAATGATTGAGAAATTACCT	184
TNFRSF21		TNFRSF21_2_4r	GGTACCCCGAGCACACTG
TNFRSF21	2	TNFRSF21_2_5f	GGGTGTGCGGAAGAAAGG	154
TNFRSF21		TNFRSF21_2_5r	CTTGGTCCCCGGCTTGAT
TNFRSF21	2	TNFRSF21_2_6f	GCCTTCTAGTGTGATGAAATGCAAA	208
TNFRSF21		TNFRSF21_2_6r	GGGAACATAAGTGGAGGAAGGG
TNFRSF21	2	TNFRSF21_2_7f	TGGCACACTCCCGTCCTTC	199
TNFRSF21		TNFRSF21_2_7r	ACATCTTTGGTATAAGCCCACTCT
TNFRSF21	3	TNFRSF21_3_1f	TCTGGCCTAGCTTGGAGAT	193
TNFRSF21		TNFRSF21_3_1r	TTGCTGAGCTTGTGTTGTCA
TNFRSF21	3	TNFRSF21_3_2f	TTCTGCCTCTGTTAGACCAAAG	210
TNFRSF21		TNFRSF21_3_2r	ATGGGCGTGCTGGACTTC
TNFRSF21	3	TNFRSF21_3_3f	CACCACAGACACATCCTGAAGC	165
TNFRSF21		TNFRSF21_3_3r	CAGCAGGAAAAGCACAATCATC
TNFRSF21	3	TNFRSF21_3_4f	CTAGACAGAACCTACACAAGCA	215
TNFRSF21		TNFRSF21_3_4r	CCATTTCTCCCGGTTCTGG
TNFRSF21	3	TNFRSF21_3_5f	CTGGTGCTTGTGGTGATTGTG	211
TNFRSF21		TNFRSF21_3_5r	GTGGTAGAGAGATCTGTGAGC
TNFRSF21	4	TNFRSF21_4_1f	GCGATAGGAAAGCGTGCCT	205
TNFRSF21		TNFRSF21_4_1r	CAGCAACCTCCCTCTCACT
TNFRSF21	4	TNFRSF21_4_2f	GGAAGCCAGTGGAAAGATATCTAT	212
TNFRSF21		TNFRSF21_4_2r	AGCCCACGAATCTTCTCCACA
TNFRSF21	4	TNFRSF21_4_3f	TCTGCAGCACTGGACCATC	162
TNFRSF21		TNFRSF21_4_3r	AGGTCGGTGGTAATGACACA
TNFRSF21	5	TNFRSF21_5_1f	GGTCAACTGAAGTGGGAGGA	220
TNFRSF21		TNFRSF21_5_1r	CGGAATTCTCAAGTTTCGCGTT
TNFRSF21	5	TNFRSF21_5_2f	ACTGACAAACTAGCTCTCCCG	185
TNFRSF21		TNFRSF21_5_2r	GAGCCGCTGGATGTAGAGTC
TNFRSF21	5	TNFRSF21_5_3f	CAGGACAAGAACAAGGGCTT	204
TNFRSF21		TNFRSF21_5_3r	GCTACAACTGGACTGTGGAC
TNFRSF21	6	TNFRSF21_6_1f	GTCACCTTACAGCTGTCTTTGC	169
TNFRSF21		TNFRSF21_6_1r	CTCAGCCTGGGGAATCTCTTC
TNFRSF21	6	TNFRSF21_6_2f	GACTTGCAGCCTATCTTTGATG	216
TNFRSF21		TNFRSF21_6_2r	GTAATTTCCAGAATGCAGTATCCCT
CD28	4	CD28_4f	AGGAGTAAGAGGAGCAGGCT	215
CD28		CD28_4r	GCTGGAGATGGCGGTCA
CD28	2	CD28_2f	ATCAGTGACATTCTACCTCCAGA	191
CD28		CD28_2r	TCAGGACTGCATTTGAAAACCA
The CS1 tag (ACACTGACGACATGGTTCTACA) was added to the 5' of the forward primer and the CS2 tag (TACGGTAGCAGAGACTTGGTCT) was added to the 5' of the reverse primer and used for barcoding.
