# Supplementary material for: Angioimmunoblastic T‐cell lymphoma contains multiple clonal T‐cell populations derived from a common TET2 mutant progenitor cell
Source: J Pathol. 2020 Jan 16;250(3):346–57. doi: 10.1002/path.5376 (PMC7064999; doi:10.1002/path.5376)
Supplement: Supplementary file 6 — Table S2. List of mutations identified in AITL, PTCL‐TFH, and PTCL‐NOS [file PATH-250-346-s006.xlsx]

## Sheet: Cover sheet
		Angioimmunoblastic T-cell lymphoma contains multiple clonal T-cell populations derived from a common TET2 mutant progenitor cell
		Yao, Wu, et al. J Pathol DOI: 10.1002/path.5376
		Table S2: List of mutations in PTCL identified by Fluidigm PCR / MiSeq sequencing.

## Sheet: mutation (3)
Supplementary Table S2: List of mutations in PTCL identified by Fluidigm PCR / MiSeq sequencing.
	Variants in red text denote those confirmed as somatic; and variants highlihgted in blue are previously reported in COSMIC database as somatic changes.
Sample name	Diagnosis	TET2_1st		TET2_2nd		TET2_3rd		RHOA_1st		RHOA_2nd		DNMT3A_1st		DNMT3A_2nd		DNMT3A_3rd		IDH2		PLCG1_1st		PLCG1_2nd		CD28		CCND3		TNFRSF21
		c.DNA change	Protein change	c.DNA change	Protein change	c.DNA change	Protein change	c.DNA change	Protein change	c.DNA change	Protein change	c.DNA change	Protein change	c.DNA change	Protein change	c.DNA change	Protein change	c.DNA change	Protein change	c.DNA change	Protein change	c.DNA change	Protein change	c.DNA change	Protein change	c.DNA change	Protein change	c.DNA change	Protein change
AITL001	AITL	c.C4354T	p.R1452X					c.G50T	p.G17V									c.G515C	p.R172T
AITL002	AITL	c.3852_3854del	p.1284_1285del	c.2051delA	p.Q684fs			c.G50T	p.G17V									c.G516C	p.R172S
AITL003	AITL	c.T4079C	p.L1360P	c.5477delA	p.E1826fs
AITL004	AITL	c.3581_3582del	p.P1194fs	c.G3782A	p.R1261H			c.G50T	p.G17V									c.G515A	p.R172K
AITL005	AITL
AITL006	AITL	c.G3500A	p.R1167K					c.G50T	p.G17V			c.G2645C	p.R882P					c.G516C	p.R172S
AITL007	AITL	c.G3782A	p.R1261H									c.C2536T	p.Q846X
AITL008	AITL	c.C1648T	p.R550X
AITL009	AITL
AITL010	AITL	c.1959delC	p.F653fs					c.G50T	p.G17V			c.T2114C	p.I705T					c.A514G	p.R172G
AITL011	AITL	c.G3451T	p.E1151X	c.3427delG	p.D1143fs							c.2661_2662del	p.R887fs
AITL012	AITL	c.C3813A	p.C1271X															c.G516C	p.R172S
AITL013	AITL	c.5658dupA	p.L1886fs					c.G50T	p.G17V
AITL014	AITL							c.G50T	p.G17V
AITL015	AITL	c.C3992T	p.T1331I					c.G50T	p.G17V			c.T1901A	p.I634N					c.G515A	p.R172K	c.C356T	p.T119M
AITL016	AITL	c.5000_5001insGTCTAAGCTCA	p.L1667fs	c.4108dupG	p.S1369fs			c.G50T	p.G17V			c.C2644T	p.R882C					c.A514G	p.R172G					c.A583C	p.T195P
AITL017	AITL	c.C4546T	p.R1516X	c.3683delT	p.I1228fs			c.G50T	p.G17V									c.A514G	p.R172G
AITL018	AITL							c.G50T	p.G17V
AITL019	AITL	c.C4210T	p.R1404X	c.2306dupA	p.Q769fs			c.G50T	p.G17V									c.G516C	p.R172S
AITL020	AITL	c.G4355A	p.R1452Q	c.C4393T	p.R1465X			c.G50T	p.G17V			c.C2311T	p.R771X
AITL021	AITL							c.G50T	p.G17V
AITL022	AITL	c.1560dupT	p.G520fs					c.G50T	p.G17V
AITL023	AITL
AITL024	AITL	c.C4138T	p.H1380Y					c.G50T	p.G17V			0	splicing site					c.G515C	p.R172T					c.C584T	p.T195I
AITL025	AITL
AITL026	AITL
AITL027	AITL	c.3251delA	p.Q1084fs	c.C3735G	p.Y1245X																					c.866_1078del	p.A289fs
AITL028	AITL	c.C2725T	p.Q909X					c.G50T	p.G17V			c.C2644T	p.R882C
AITL029	AITL							c.G50T	p.G17V
AITL030	AITL	c.C1147T	p.Q383X	c.2338dupA	p.T779fs							c.C2227T	p.P743S													c.C850T	p.P284S
AITL031	AITL																	c.A514G	p.R172G	c.C142T	p.R48W
AITL032	AITL							c.G50T	p.G17V			c.CG1237-1238T	p.G413fs
AITL033	AITL	c.C3655T	p.H1219Y	c.2551delC	p.P851fs			c.A76C	p.S26R	c.G50A	p.G17E
AITL034	AITL	c.C4138T	p.H1380Y	c.A5711G	p.H1904R			c.G50T	p.G17V
AITL035	AITL							c.G50T	p.G17V			c.G2645A	p.R882H
AITL036	AITL	c.4521delG	p.Q1507fs	c.G4021C	p.A1341P			c.G50T	p.G17V															c.C584T	p.T195I
AITL037	AITL	c.C3508T	p.Q1170X					c.G50T	p.G17V
AITL038	AITL	c.5650_5651insCCCCTTTAAAGAATCCCAATAGG	p.T1884fs					c.G50T	p.G17V									c.A514G	p.R172G
AITL039	AITL	c.2819delC	p.T940fs	c.A4471T	p.K1491X			c.GG49-50TT	p.G17L			c.1122+1G>A	splicing site
AITL040	AITL	c.G3451T	p.E1151X	c.C4642T	p.Q1548X	c.C4546T	p.R1516X
AITL041	AITL	c.2271delC	p.L757fs					c.G50T	p.G17V			c.C2644T	p.R882C
AITL042	AITL	c.2897delA	p.Q966fs									c.G2645A	p.R882H
AITL043	AITL	c.1796delA	p.Q599fs	c.3662delG	p.C1221fs			c.G50T	p.G17V									c.G515A	p.R172K
AITL044	AITL	c.A5711G	p.H1904R	c.C2596T	p.Q866X
AITL045	AITL	c.T3880G	p.Y1294D	c.1859dupA	p.Y620_T621delinsX			c.G50T	p.G17V									c.G516T	p.R172S
AITL046	AITL	c.3010delA	p.K1004fs	c.2083dupA	p.L694fs			c.G50T	p.G17V									c.A514G	p.R172G
AITL047	AITL	c.T3356G	p.L1119X	c.C5706A	p.Y1902X			c.G50T	p.G17V									c.G515A	p.R172K
AITL048	AITL											c.G939A	p.W313X
AITL049	AITL
AITL050	AITL
AITL051	AITL	c.C1526G	p.S509X	c.2558delT	p.L853fs			c.G50T	p.G17V									c.G515T	p.R172M					c.A583C	p.T195P
AITL052	AITL	c.5578delG	p.G1860fs									c.1610_1613CTA	0															c.G184A	p.G62S
AITL053	AITL	c.4217_4221del	p.F1406fs	c.C1587A	p.C529X			c.G50T	p.G17V			c.C2309T	p.S770L
AITL054	AITL	c.C2227T	p.Q743X	c.2286dupC	p.H762fs
AITL055	AITL	c.4268_4269del	p.V1423fs					c.G50T	p.G17V
AITL056	AITL	c.G3500C	p.R1167T	c.5696delT	p.L1899fs			c.G50T	p.G17V
AITL057	AITL	c.T5890C	p.Y1964H	c.G3578A	p.C1193Y
AITL058	AITL	c.3343delC	p.P1115fs	c.G3699A	p.W1233X			c.G50T	p.G17V									c.G516C	p.R172S
AITL059	AITL	c.C2746T	p.Q916X					c.G50T	p.G17V
AITL060	AITL	c.5271delT	p.H1757fs	c.C4553G	p.S1518X							c.G915A	p.W305X															c.1282delA	p.S428fs
AITL061	AITL	c.C4519T	p.Q1507X	c.3321dupA	p.S1107fs			c.G50T	p.G17V			c.G2408A	p.R803K													c.C838T	p.Q280X
AITL062	AITL	c.1802delC	p.T601fs					c.G50T	p.G17V											c.G2606A	p.G869E
AITL063	AITL	c.2021_2028del	p.Q674fs	c.3812dupG	p.C1271fs			c.G50T	p.G17V			c.2381dupT	p.F794fs
AITL064	AITL	c.5469_5470insATTA	p.G1824fs	c.4932_4945delATATCTGGGTTCCT	p.Y1645fs			c.G50T	p.G17V			c.G2645A	p.R882H					c.G516C	p.R172S
AITL065	AITL	c.A5636G	p.E1879G					c.G50T	p.G17V			c.2173+1G>A	splicing site					c.A514G	p.R172G	c.C1034T	p.S345F
AITL066	AITL	c.2012delC	p.A671fs	c.C4707A	p.Y1569X			c.G50T	p.G17V
AITL067	AITL	c.C3061T	p.Q1021X					c.G50T	p.G17V									c.G515A	p.R172K
AITL068	AITL	c.2247_2253del	p.Q749fs	c.G3873A	p.W1291X			c.G50T	p.G17V
AITL069	AITL
AITL070	AITL	c.2753delG	p.R918fs					c.G50T	p.G17V
AITL071	AITL	c.4044+1G>A	splicing site	c.3806delG	p.R1269fs			c.G50T	p.G17V
AITL072	AITL											c.G1319A	p.W440X
AITL073	AITL	c.3166delG	p.V1056fs					c.G50T	p.G17V
AITL074	AITL	c.C1021T	p.Q341X	c.T3743C	p.L1248P
AITL075	AITL	c.4085delT	p.L1362fs
AITL076	AITL	c.C5710T	p.H1904Y	c.4658dupA	p.Q1553fs			c.G50T	p.G17V									c.A514G	p.R172G
AITL077	AITL	c.T5618C	p.I1873T	c.1278_1285del	p.L426fs			c.G50T	p.G17V			c.2223_2227del	p.A741fs
AITL078	AITL							c.G50T	p.G17V			c.2597+1G>T	splicing					c.A514G	p.R172G					c.A371T	p.D124V
AITL079	AITL							c.G50T	p.G17V
AITL080	AITL	c.2454dupT	p.P818fs					c.G50T	p.G17V			c.G2645A	p.R882H
AITL081	AITL							c.G50T	p.G17V									c.A514G	p.R172G
AITL082	AITL	c.T3635A	p.L1212X	c.3117_3118insTTATTTGACC	p.S1039fs			c.G50T	p.G17V									c.A514G	p.R172G
AITL083	AITL	c.2670dupA	p.S890fs					c.G50T	p.G17V
AITL084	AITL	c.2083delA	p.M695fs					c.G50T	p.G17V									c.A514G	p.R172G
AITL085	AITL							c.G50T	p.G17V									c.A514G	p.R172G
AITL086	AITL							c.G50T	p.G17V			c.G2645A	p.R882H
AITL087	AITL	c.G2263T	p.E755X	c.3698delG	p.W1233fs			c.G50T	p.G17V			c.1279+2T>G	splicing
AITL088	AITL	c.1908_1912del	p.V636fs					c.G50T	p.G17V
AITL089	AITL	c.1278_1285del	p.L426fs
AITL090	AITL	c.1278_1285del	p.L426fs	c.T5618C	p.I1873T			c.G50T	p.G17V			c.2223_2227del	p.A741fs
AITL091	AITL	c.C4354T	p.R1452X
AITL092	AITL	c.C2596T	p.Q866X	c.1174delT	p.F392fs
AITL093	AITL	c.A5425G	p.T1809A
AITL094	AITL	c.C2440T	p.R814C	c.C1903T	p.Q635X							c.G2645A	p.R882H	c.G272A	p.G91E
AITL095	AITL											c.G274A	p.D92N
AITL096	AITL																			c.G3493C	p.D1165H
AITL097	AITL
AITL098	AITL
AITL099	AITL
AITL100	AITL	c.C3247T	p.Q1083X					c.G50T	p.G17V									c.G516T	p.R172S
AITL101	AITL
AITL102	AITL	c.A5264T	p.E1755V	c.C5473T	p.Q1825X	c.3595-1G>T	0	c.G50T	p.G17V			c.C1913G	p.S638C					c.A514T	p.R172W									c.G67T	p.A23S
AITL103	AITL	c.3656_3672del	p.H1219fs					c.G358A	p.D120N
AITL104	AITL	c.C3781A	p.R1261S	c.T4947A	p.Y1649X	c.C3646T	p.R1216X	c.G50T	p.G17V			c.C920T	p.P307L
AITL105	AITL	c.3594+1G>A	splicing	c.C3781T	p.R1261C	c.3353_3363del	p.N1118fs					c.A89C	p.E30A
AITL106	AITL	c.2231delA	p.Q744fs	c.4043dupA	p.Q1348fs			c.G50T	p.G17V			c.T2578C	p.W860R	c.1936+1G>T	splicing
AITL107	AITL	c.C2578T	p.Q860X																	c.C142T	p.R48W					c.C826T	p.Q276X
AITL108	AITL							c.G50T	p.G17V
AITL109	AITL	c.C3508T	p.Q1170X					c.G50T	p.G17V			c.A1900T	p.I634F
AITL110	AITL	c.G5182T	p.E1728X									c.1826delT	p.F609fs
AITL111	AITL							c.G50T	p.G17V
AITL112	AITL	c.T3743G	p.L1248R					c.C60G	p.C20W			c.G280A	p.E94K
AITL113	AITL	c.C4546T	p.R1516X	c.C2236T	p.Q746X							c.C2644T	p.R882C
AITL114	AITL	c.G3500A	p.R1167K	c.2153delT	p.L718fs
AITL115	AITL							c.G50T	p.G17V
AITL116	AITL
AITL117	AITL	c.C4952T	p.P1651L	c.C5594G	p.A1865G			c.G50T	p.G17V
AITL118	AITL	c.C3737T	p.S1246L									c.1122+1G>A	0							c.G2487A	p.W829X							c.C26T	p.T9I
AITL119	AITL
NOS001	PTCL-NOS
NOS002	PTCL-NOS																			c.G3487A	p.E1163K
NOS003	PTCL-NOS
NOS004	PTCL-NOS
NOS005	PTCL-NOS											c.G2645A	p.R882H
NOS006	PTCL-NOS
NOS007	PTCL-NOS	c.C3646T	p.R1216X	c.T3629C	p.L1210P
NOS008	PTCL-NOS
NOS009	PTCL-NOS
NOS010	PTCL-NOS
NOS011	PTCL-NOS	c.C2440T	p.R814C
NOS012	PTCL-NOS
NOS013	PTCL-NOS
NOS014	PTCL-NOS	c.C5194A	p.H1732N	c.C5896T	p.R1966C
NOS015	PTCL-NOS
NOS016	PTCL-NOS																									c.811dupC	p.R271fs
NOS017	PTCL-NOS	c.G5582A	p.G1861E
NOS018	PTCL-NOS	c.2748dupG	p.Q916fs	c.5326delT	p.S1776fs							c.C2644T	p.R882C
NOS019	PTCL-NOS
NOS020	PTCL-NOS																			c.C2242T	p.R748C	c.C1034T	p.S345F
NOS021	PTCL-NOS	c.C1642T	p.Q548X	c.G4663T	p.E1555X
NOS022	PTCL-NOS
NOS023	PTCL-NOS
NOS024	PTCL-NOS											c.G280A	p.E94K
NOS025	PTCL-NOS
TFH001	PTCL-TFH
TFH002	PTCL-TFH
TFH003	PTCL-TFH	c.G3451T	p.E1151X	c.C2474A	p.S825X	c.1815_1824del	p.Y605fs	c.GG49-50TT	p.G17L
TFH004	PTCL-TFH	c.G3265A	p.E1089K	c.C973T	p.Q325X	c.G5795A	p.C1932Y	c.G50T	p.G17V			c.G2587A	p.E863K
TFH005	PTCL-TFH	c.4008delA	p.T1336fs	c.C3571T	p.Q1191X			c.G50T	p.G17V			c.C2206T	p.R736C							c.G3493C	p.D1165H							c.C1768T	p.R590C
TFH006	PTCL-TFH	c.3500+2T>C	0	c.T3798G	p.N1266K			c.GG49-50TT	p.G17L
TFH007	PTCL-TFH	c.C5594G	p.A1865G
TFH008	PTCL-TFH	c.G556T	p.E186X									c.A2198C	p.E733A
TFH009	PTCL-TFH
TFH010	PTCL-TFH	c.C2884T	p.Q962X	c.C3136A	p.L1046I							c.C2644T	p.R882C	c.C2309T	p.S770L
TFH011	PTCL-TFH	c.4203_4204insGACAATC	p.E1401fs	c.C4820G	p.S1607X			c.G50T	p.G17V
